# Supplementary material for: Anti-Staphylococcus aureus Activity of Volatile Phytochemicals and Their Combinations with Conventional Antibiotics Against Methicillin-Susceptible S. aureus (MSSA) and Methicillin-Resistant S. aureus (MRSA) Strains
Source: Antibiotics (Basel). 2024 Oct 31;13(11):1030. doi: 10.3390/antibiotics13111030 (PMC11591321; doi:10.3390/antibiotics13111030)
Supplement: Supplementary file 1 [file antibiotics-13-01030-s001.zip]

Archive with 1 entries (1 files):
- antibiotics-3263075-supplementary.pdf
